# Supplementary material for: Novel Formulation of Eye Drops Containing Choline Salicylate and Hyaluronic Acid: Stability, Permeability, and Cytotoxicity Studies Using Alternative Ex Vivo and In Vitro Models
Source: Pharmaceuticals (Basel). 2021 Aug 26;14(9):849. doi: 10.3390/ph14090849 (PMC8465216; doi:10.3390/ph14090849)
Supplement: Supplementary file 1 [file pharmaceuticals-14-00849-s001.zip]

Archive with 1 entries (1 files):
- pharmaceuticals-1321913-supplementary.pdf
